# Supplementary material for: Art of the Kill: Designing and Testing Viral Inactivation Procedures for Highly Pathogenic Negative Sense RNA Viruses
Source: Pathogens. 2023 Jul 19;12(7):952. doi: 10.3390/pathogens12070952 (PMC10386221; doi:10.3390/pathogens12070952)
Supplement: Supplementary file 1 [file pathogens-12-00952-s001.zip]

Archive with 2 entries (2 files):
- Supplementary figures revised 2.pdf
- Supplementary Materials S1-5 updated.pdf
